# Supplementary material for: Applications and Potential of In Silico Approaches for Psychedelic Chemistry
Source: Molecules. 2023 Aug 9;28(16):5966. doi: 10.3390/molecules28165966 (PMC10459288; doi:10.3390/molecules28165966)
Supplement: Supplementary file 1 [file molecules-28-05966-s001.zip]

Archive with 1 entries (1 files):
- molecules-2485272-supplementary.pdf
